# Supplementary material for: Effect of Entomopathogenic Fungi, Beauveria bassiana (Cordycipitaceae), on the Bark Beetle, Ips typographus (L.), under Field Conditions
Source: Insects. 2022 Sep 29;13(10):885. doi: 10.3390/insects13100885 (PMC9604305; doi:10.3390/insects13100885)
Supplement: Supplementary file 1 [file insects-13-00885-s001.zip]

Archive with 1 entries (1 files):
- insects-1873529-supplementary.pdf
